# Supplementary material for: Integrating Molecular Alterations with Immunophenotype and Clinical Characteristics in Myelodysplastic Syndromes: A Single-Center Study
Source: Int J Mol Sci. 2025 Jul 30;26(15):7382. doi: 10.3390/ijms26157382 (PMC12347109; doi:10.3390/ijms26157382)
Supplement: Supplementary file 1 [file ijms-26-07382-s001.zip]

Archive with 1 entries (1 files):
- ijms-3714525-supplementary.pdf
